# Supplementary material for: CCL5 Deficiency Enhanced Cryo–Thermal-Triggered Long-Term Anti-Tumor Immunity in 4T1 Murine Breast Cancer
Source: Biomedicines. 2022 Feb 26;10(3):559. doi: 10.3390/biomedicines10030559 (PMC8945488; doi:10.3390/biomedicines10030559)
Supplement: Supplementary file 1 [file biomedicines-10-00559-s001.zip]

Archive with 1 entries (1 files):
- biomedicines-1487182-supplementary.pdf
